# Supplementary material for: Short- and Long-Term Effectiveness of Low-Level Laser Therapy Combined with Strength Training in Knee Osteoarthritis: A Randomized Placebo-Controlled Trial
Source: J Clin Med. 2022 Jun 15;11(12):3446. doi: 10.3390/jcm11123446 (PMC9225274; doi:10.3390/jcm11123446)
Supplement: Supplementary file 1 [file jcm-11-03446-s001.zip]

Archive with 1 entries (1 files):
- jcm-1736439-supplementary.pdf
